# Supplementary material for: Rationale and design of a multicenter randomized controlled study to evaluate the preventive effect of ipragliflozin on carotid atherosclerosis: the PROTECT study
Source: Cardiovasc Diabetol. 2016 Sep 13;15(1):133. doi: 10.1186/s12933-016-0449-7 (PMC5020545; doi:10.1186/s12933-016-0449-7)
Supplement: Supplementary file 1 — 10.1186/s12933-016-0449-7 Guidepost for appropriate glycemic control in Japan HbA1c < 6.0 %. [file 12933_2016_449_MOESM1_ESM.xlsx]

## Sheet: Additional file 1
	Additional file 1 Guidepost for appropriate glycemic control in Japan
	HbA1c < 6.0 %
		- Aim: normal glycemia
			In cases who can achieve the goal with appropriate dietary and/or exercise therapy, or pharmacotherapy without side effects such as hypoglycemia.
	HbA1c < 7.0 %
		- Aim: to prevent complications
			Perspective of preventing complications is enhanced. Corresponding glycemic values are set around < 130 mg/dL (fasting) and 200 mg/dL (2-hour after diet).
	HbA1c < 8.0 %
		- When intensive therapy is considered difficult.
			In cases where intensive therapy is considered difficult due to side effects such as hypoglycemia or other reasons.
		Modified from [30].
