# Supplementary material for: Rationale and design of a multicenter randomized controlled study to evaluate the preventive effect of ipragliflozin on carotid atherosclerosis: the PROTECT study
Source: Cardiovasc Diabetol. 2016 Sep 13;15(1):133. doi: 10.1186/s12933-016-0449-7 (PMC5020545; doi:10.1186/s12933-016-0449-7)
Supplement: Supplementary file 2 — 10.1186/s12933-016-0449-7 Blood examination. [file 12933_2016_449_MOESM2_ESM.xlsx]

## Sheet: Additional file 2
	Additional file 2 Blood examination
		- Red blood cell count
		- Hemoglobin
		- Hematocrit
		- White blood cell count
		- Platelet count
		- Aspartate transaminase
		- Alanine aminotransferase
		- Gamma-glutamyl transpeptidase
		- Serum creatinine
		- Estimated glomerular filtration rate*
		- Blood urea nitrogen
		- Uric acid
		- Sodium
		- Potassium
		- Chloride
		- Fasting blood glucose
		- HbA1c†
		- Total cholesterol
		- High-density lipoprotein cholesterol
		- Low-density lipoprotein cholesterol
		- Triglyceride
		- Non-high-density lipoprotein cholesterol
		* Calculated using the following formula; 194×serum Cr-1.094×Age-0.287 (×0.739 in female), † measured at baseline, 12, and 24 months.
