# Supplementary material for: Rationale and design of a multicenter randomized controlled study to evaluate the preventive effect of ipragliflozin on carotid atherosclerosis: the PROTECT study
Source: Cardiovasc Diabetol. 2016 Sep 13;15(1):133. doi: 10.1186/s12933-016-0449-7 (PMC5020545; doi:10.1186/s12933-016-0449-7)
Supplement: Supplementary file 3 — 10.1186/s12933-016-0449-7 Cardiovascular functional tests. [file 12933_2016_449_MOESM3_ESM.xlsx]

## Sheet: Additional file 3
	Additional file 3 Cardiovascular functional tests
		Echocardiograms
			Left ventricular diastolic diameter
			Left ventricular systolic diameter
			Interventricular septum
			Posterior left ventricular wall thickness
			Left atrial dimension
			Left atrial volume*
			Left ventricular end-diastolic volume*
			Left ventricular end-systolic volume*
			Ejection fraction*
			Peak early diastolic wave velocity
			Peak atrial systolic wave velocity
			Deceleration time
			Mitral annular velocity wave (e' and a')†
			Inferior vena cava diameter
			Heart rate
		Flow-mediated dilation
			Blood pressure and heart rate at study initiation
			Flow-mediated dilation
			Vascular diameter at rest
			Maximum vascular dilation diameter
			Maximum dilation time
		Pulse-wave velocity
		Cardio-ankle vascular index
		Augmentation index
		*Measured by modified or single plane Simpson method, †Measured at lateral and septal areas
