# Supplementary material for: Rationale and design of a multicenter randomized controlled study to evaluate the preventive effect of ipragliflozin on carotid atherosclerosis: the PROTECT study
Source: Cardiovasc Diabetol. 2016 Sep 13;15(1):133. doi: 10.1186/s12933-016-0449-7 (PMC5020545; doi:10.1186/s12933-016-0449-7)
Supplement: Supplementary file 4 — 10.1186/s12933-016-0449-7 Trial organization. [file 12933_2016_449_MOESM4_ESM.xlsx]

## Sheet: Additional file 4
	Additional file 4 Trial organization
	- Principal investigators
			Koichi Node (chief investigator), Saga University, Saga, Japan
			Toyoaki Murohara, Nagoya University Graduate School of Medicine, Nagoya, Japan
	- Research advisor
			Masafumi Kitakaze, National Cerebral and Cardiovascular Center, Suita, Japan
	- Steering Committee
			Yoshihiko Nishio (chair), Kagoshima University Graduate School of Medical and Dental Sciences, Kagoshima, Japan
			Teruo Inoue, Dokkyo Medical University School of Medicine, Mibu, Japan
			Mitsuru Ohishi, Kagoshima University Graduate School of Medical and Dental Sciences, Kagoshima, Japan
			Kazuomi Kario, Jichi Medical University School of Medicine, Shimotsuke, Japan.
			Masataka Sata, Tokushima University Graduate School, Tokushima, Japan
			Michio Shimabukuro, Tokushima University Graduate School, Tokushima, Japan
			Wataru Shimizu, Nippon Medical School, Tokyo, Japan
			Hideaki Jinnouchi, Jinnouchi Hospital, Kumamoto, Japan
			Isao Taguchi, Dokkyo Medical University Koshigaya Hospital, Koshigaya, Japan
			Hirofumi Tomiyama, Tokyo Medical University, Tokyo, Japan
			Koji Maemura,Nagasaki University Graduate School of Biomedical Sciences, Nagasaki, Japan
	- Executive Committee
			Makoto Suzuki (chair), Kameda Medical Center, Kamogawa, Japan
			Shinichi Ando, Saiseikai Futsukaichi Hospital, Chikushino, Japan
			Kazuo Eguchi, Jichi Medical University, Shimotsuke, Japan
			Haruo Kamiya, Japanese Red Cross Nagoya Daiichi Hospital, Nagoya, Japan
			Tomohiro Sakamoto, Saiseikai Kumamoto Hospital Cardiovascular Center, Kumamoto, Japan
			Hiroki Teragawa, JR Hiroshima Hospital, Hiroshima, Japan
			Mamoru Nanasato, Japanese Red Cross Nagoya Daini Hospital, Nagoya, Japan
	- Data and Safety Monitoring Board
			Munehide Matsuhisa (chair), Tokushima University Graduate School, Tokushima, Japan
			Junya Ako, Kitasato University School of Medicine, Sagamihara, Japan
			Yoshimasa Aso, Dokkyo Medical University School of Medicine, Mibu, Japan
			Masaharu Ishihara, Hyogo College of Medicine, Nishinomiya, Japan
			Kazuo Kitagawa, Tokyo Women's Medical University, Tokyo, Japan
			Akira Yamashina, Tokyo Medical University, Tokyo, Japan
	- Substudy
			FMD: Yukihito Higashi, Hiroshima University, Hiroshima, Japan
			PWV/CAVI: Hirofumi Tomiyama, Tokyo Medical University, Tokyo, Japan
			IMT: Tomoko Ishizu, University of Tsukuba, Tsukuba, Japan
			Echocardiography: Hirotsugu Yamada, Tokushima University Hospital, Tokushima, Japan
			AI: Kazuo Eguchi, Jichi Medical University, Shimotsuke, Japan
	- IMT core laboratory
			Tsukuba Echo Core Laboratory. LLC, Tsukubam Japan
	- Statistical analysis
			Yasunori Sato, Clinical Research Center, Graduate School of Medicine, Chiba University, Chiba, Japan
	- Trial secretariat
			Department of Clinical Science, DOT INTERNATIONAL CO., LTD, Tokyo, Japan
	- Data center and management
			Department of Data Science, DOT INTERNATIONAL CO., LTD, Tokyo, Japan
	- Monitoring
			Shinichiro Ueda, Clinical Research Management Center, University of the Ryukyus, Okinawa, Japan
	- Operating audit
			Takafumi Toita, Clinical Research Support Center, University of the Ryukyus, Okinawa, Japan
			AI augmentation index, CAVI cardio-ankle vascular index, FMD flow-mediated dilation, IMT intima-media thickness, PWV pulse-wave velocity.
